# Supplementary material for: Identification of the CKM Gene as a Potential Muscle-Specific Safe Harbor Locus in Pig Genome
Source: Genes (Basel). 2022 May 21;13(5):921. doi: 10.3390/genes13050921 (PMC9140944; doi:10.3390/genes13050921)
Supplement: Supplementary file 1 [file genes-13-00921-s001.zip]

Archive with 1 entries (1 files):
- genes-1675610-supplementary.pdf
